# Supplementary material for: Engineering tumor-specific gene nanomedicine to recruit and activate T cells for enhanced immunotherapy
Source: Nat Commun. 2023 Apr 8;14:1993. doi: 10.1038/s41467-023-37656-w (PMC10082825; doi:10.1038/s41467-023-37656-w)
Supplement: Supplementary file 4 — Source Data [file 41467_2023_37656_MOESM4_ESM.xlsx]

## Sheet: Fig. 2b
Fig. 2b
	Diameter (nm)	Intensity (%)
	1.117	0	0	0
	1.294	0	0	0
	1.499	0	0	0
	1.736	0	0	0
	2.01	0	0	0
	2.328	0	0	0
	2.696	0	0	0
	3.122	0	0	0
	3.615	0	0	0
	4.187	0	0	0
	4.849	0	0	0
	5.615	0	0	0
	6.503	0	0	0
	7.531	0	0	0
	8.721	0	0	0
	10.1	0	0	0
	11.7	0	0	0
	13.54	0	0	0
	15.69	0	0	0
	18.17	0	0	0
	21.04	0	0	0
	24.36	0	0	0
	28.21	0	0	0
	32.67	0	0	0
	37.84	0	0	0
	43.82	0	0	0
	50.75	0.487	0.549	0
	58.77	2.54	2.58	1.81
	68.06	5.99	5.96	6.45
	78.82	10	9.91	12.4
	91.28	13.5	13.4	17.3
	105.7	15.6	15.6	19.5
	122.4	15.8	15.8	18
	141.8	14	14.1	13.6
	164.2	10.8	10.9	7.89
	190.1	6.93	6.95	2.84
	220.2	3.38	3.35	0.143
	255	0.958	0.919	0
	295.3	0	0	0
	342	0	0	0
	396.1	0	0	0
	458.7	0	0	0
	531.2	0	0	0
	615.1	0	0	0
	712.4	0	0	0
	825	0	0	0
	955.4	0	0	0
	1106	0	0	0
	1281	0	0	0
	1484	0	0	0
	1718	0	0	0
	1990	0	0	0
	2305	0	0	0
	2669	0	0	0
	3091	0	0	0
	3580	0	0	0
	4145	0	0	0
	4801	0	0	0
	5560	0	0	0
	6439	0	0	0
	7456	0	0	0
	8635	0	0	0

## Sheet: Fig. 2g
Fig. 2g
		B16-F10	CT26	Panc02	4T1	C2C12	NIH/3T3	DC 2.4	RAW 264.7
	EGFP positive cells (%)	47.7	3.35	1.14	0.11	0.079	8.82	0.16	0.6
		37.1	3.05	1.22	0.13	0.088	8.9	0.082	0.68
		38.7	3.26	1.16	0.2	0.14	9.31	0.21	0.68

## Sheet: Fig. 2h
Fig. 2h
		CXCL9 (ng ml-1)			αPD-L1 (ng ml-1)
	B16-F10	0.475429	0.459564	0.479037	2.23625	2.08398	2.24934
	CT26	0.038103	0.032143	0.034203	0.196018	0.165087	0.144863
	Panc02	0.107034	0.095199	0.110315	0.482721	0.318551	0.412532
	4T1	0.019747	0.020528	0.019142	0.065157	0.031847	0.02352
	C2C12	0.015731	0.017087	0.01531	0.077054	0.102036	0.074674
	NIH/3T3	0.021225	0.022277	0.024758	0.060399	0.08895	0.08776
	DC 2.4	0.011492	0.013638	0.012396	0.078243	0.128208	0.09014
	RAW 264.7	0.011328	0.011738	0.009944	0.069916	0.061588	0.075864

## Sheet: Fig. 2i
Fig. 2i
		EGFP positive cells (%)
		NPControl				NPTyr-C9AP
	Melanoma	0.0023	0.00228	0.00115	0.00225	8.81	9.85	10	7.77
	Pancreatic tumor	0.078	0.014	0.035	0.014	0.018	0.016	0.014	0.015
	Heart	0.04	0.027	0.087	0.011	0.024	0.059	0.072	0.034
	Liver	0.054	0.047	0.041	0.026	0.033	0.046	0.047	0.049
	Spleen	0.00499	0.0016	0.00357	0.00189	0.00388	0.00236	0.00603	0.00405
	Lung	0.043	0.064	0.1	0.047	0.087	0.14	0.11	0.078
	Kidney	0.011	0	0.00295	0.00142	0.00298	0.015	0.00586	0.014

## Sheet: Fig. 2j
Fig. 2j
		CXCL9 (ng g-1)
		NPControl				NPTyr-C9AP
	Melanoma	0.439747	0.587224	0.475866	0.717328	11.1745	12.0927	9.70066	15.5239
	Pancreatic tumor	1.16316	1.65782	1.59616	1.52865	1.83594	1.82239	1.99705	1.88506
	Heart	1.0648	0.984622	1.25692	0.988801	0.970705	1.22309	1.08845	1.14909
	Liver	0.917051	0.997552	1.14397	0.988412	1.00582	0.838711	0.80305	0.842618
	Spleen	1.85623	1.92433	2.10099	2.03884	1.81324	1.8698	1.55646	1.92477
	Lung	2.1079	2.36799	2.33885	2.24472	2.37377	2.60201	2.45516	2.06521
	Kidney	2.11226	2.1113	2.23691	2.11619	1.91514	1.87143	2.18673	2.1052

## Sheet: Fig. 2k
Fig. 2k
		αPD-L1 (ng g-1)
		NPControl				NPTyr-C9AP
	Melanoma	1.82579	0.790764	1.53224	1.13962	41.3932	38.8566	43.1094	49.1009
	Pancreatic tumor	1.56284	1.18569	1.15755	1.19636	1.90401	3.63163	1.48855	3.62591
	Heart	1.21304	1.89558	1.76916	1.11108	0.403884	1.80659	1.1555	1.19379
	Liver	1.39742	1.03907	1.15321	1.43428	5.09877	3.49922	2.49391	1.83051
	Spleen	0.414433	1.19489	1.4387	1.78045	1.22523	2.22685	2.62921	2.12599
	Lung	1.57411	1.51479	1.32363	0.366688	2.50301	2.83947	1.92456	2.53685
	Kidney	1.9856	1.70411	1.84314	1.55227	1.70094	2.50364	1.95015	2.64283

## Sheet: Fig. 3a
Fig. 3a
	CXCL9 (ng ml-1)
	PBS	NPControl	NPTyr-CXCL9	NPTyr-C9AP
	0.011014	0.010466	0.456	0.424219
	0.009918	0.011562	0.427507	0.414356
	0.013205	0.011014	0.436274	0.422027

## Sheet: Fig. 3c
Fig. 3c
	Numbers of migrated T cells (×104)
	PBS	NPControl	NPTyr-CXCL9	NPTyr-C9AP
	1.50333	1.47784	13.6699	11.2042
	1.24513	1.13838	10.1356	11.8607
	1.65458	1.4135	14.1265	11.2194

## Sheet: Fig. 3d
Fig. 3d
	αPD-L1 (ng ml-1)
	PBS	NPControl	NPTyr-αPD-L1	NPTyr-C9AP
	0.011753	0.018359	1.60962	1.95313
	0.023899	0.027581	1.67109	1.77374
	0.035305	0.029196	1.95824	1.49175

## Sheet: Fig. 3g
Fig. 3g
	Vability of IFN-γ-stimulated B16-F10-OVA-EGFP cells(%)
	PBS	NPControl	NPTyr-αPD-L1	NPTyr-C9AP
	95.5908	87.3016	41.2698	48.6773
	89.2416	87.1252	50.4409	44.6208
	90.4762	84.127	47.7954	44.7972
	92.4162	92.9453	47.9718	38.2716

[truncated: 96 more sheets: Fig. 3i, Fig. 3k, Fig. 4a, Fig. 4b, Fig. 4d, Fig. 4e, Fig. 4f, Fig. 4g, Fig. 5b, Fig. 5c, Fig. 5d, Fig. 5e, Fig. 5f, Fig. 5k, Fig. 5l, Fig. 5m, Fig. 5n, Fig. 6b, Fig. 6c, Fig. 6e …]
